# Supplementary material for: Kinetoplastid Species Maintained by a Small Mammal Community in the Pantanal Biome
Source: Pathogens. 2022 Oct 19;11(10):1205. doi: 10.3390/pathogens11101205 (PMC9612235; doi:10.3390/pathogens11101205)
Supplement: Supplementary file 1 [file pathogens-11-01205-s001.zip]

Archive with 1 entries (1 files):
- pathogens-1961379-supplementary.pdf
